# Supplementary material for: A New Method for Testing Thermodynamic Consistency of Vapor–Liquid Equilibrium Data
Source: ACS Omega. 2025 Oct 2;10(40):46809–21. doi: 10.1021/acsomega.5c04650 (PMC12529394; doi:10.1021/acsomega.5c04650)
Supplement: Supplementary file 2 [file ao5c04650_si_002.csv]

methanol	water	A	Kurihara, K.; Nakamichi, M.; Kojima, K. Isobaric vapor-liquid equilibria for methanol+ ethanol+ water and the three constituent binary systems. Journal of Chemical and Engineering Data 1993, 38, 446–449.
p/kPa	T/K	x1	y1
101.3	369.56	0.019	0.137
101.3	362.72	0.077	0.368
101.3	358.38	0.133	0.492
101.3	357.76	0.14	0.508
101.3	354.51	0.205	0.594
101.3	352.45	0.26	0.647
101.3	350.86	0.31	0.683
101.3	350.58	0.32	0.69
101.3	349.54	0.358	0.713
101.3	348.07	0.42	0.746
101.3	347.09	0.462	0.768
101.3	346.38	0.501	0.787
101.3	344.7	0.586	0.826
101.3	343.83	0.638	0.848
101.3	343.69	0.651	0.852
101.3	343.11	0.679	0.864
101.3	342.41	0.717	0.882
101.3	340.89	0.803	0.922
101.3	339.66	0.879	0.952
101.3	338.46	0.951	0.981
methanol	water	B	Bredig, G.; Bayer, R. II. Vapor pressure of the ternary system methanol-methyl acetate-ethyl acetate. Z. Phys. Chem. Stoechiom. Verwandtschaftsl. 1927, 130, 15–28.
p/kPa	T/K	x1	y1
101.32	366.02	0.0531	0.2834
101.32	363.42	0.0767	0.4001
101.32	362.02	0.0926	0.4353
101.32	359.72	0.1257	0.4831
101.32	358.12	0.1315	0.5455
101.32	356.32	0.1674	0.5585
101.32	355.42	0.1818	0.5775
101.32	354.72	0.2083	0.6273
101.32	352.12	0.2276	0.6674
101.32	353.32	0.2319	0.6485
101.32	351.12	0.2818	0.6775
101.32	350.92	0.2909	0.6801
101.32	349.82	0.3333	0.6918
101.32	349.32	0.3513	0.7347
101.32	346.92	0.462	0.7756
101.32	345.82	0.5298	0.7971
101.32	344.42	0.5937	0.8183
101.32	343.12	0.6849	0.8492
101.32	341.12	0.7701	0.8962
101.32	340.02	0.8741	0.9194
methanol	water	C	Yang, C.; Sun, F.; Ma, S.; Yin, X.; Zeng, H. Organic Salt Effect on Vapor–Liquid Equilibrium of the Methanol+ Water System at Subatmospheric Pressure. Journal of Chemical & Engineering Data 2012, 57, 2696–2701.
p/kPa	T/K	x1	y1
37.6	345.73	0.011	0.084
37.6	343.76	0.025	0.169
37.6	338.48	0.075	0.376
37.6	332.45	0.169	0.568
37.6	328.98	0.248	0.653
37.6	327.3	0.292	0.685
37.6	325.9	0.337	0.713
37.6	324.93	0.394	0.754
37.6	323.64	0.45	0.785
37.6	321.75	0.544	0.832
37.6	320.37	0.621	0.862
37.6	318.86	0.709	0.897
37.6	317.14	0.819	0.938
37.6	315.19	0.95	0.983
methanol	water	D	Verhoeye, L.; De Schepper, H. The vapour–liquid equilibria of the binary, ternary and quaternary systems formed by acetone, methanol, propan-2-ol, and water. Journal of Applied Chemistry and Biotechnology 1973, 23, 607–619.
p/kPa	T/K	x1	y1
101.33	362.46	0.083	0.369
101.33	359.43	0.125	0.464
101.33	357.4	0.156	0.516
101.33	355.17	0.2	0.58
101.33	353.14	0.247	0.631
101.33	350.91	0.309	0.676
101.33	348.23	0.409	0.737
101.33	347.08	0.463	0.766
101.33	345.61	0.534	0.798
101.33	344.34	0.6	0.826
101.33	343.24	0.661	0.856
101.33	341.46	0.763	0.901
101.33	339.93	0.85	0.933
ethanol	water	A	Kurihara, K.; Nakamichi, M.; Kojima, K. Isobaric vapor-liquid equilibria for methanol+ ethanol+ water and the three constituent binary systems. Journal of Chemical and Engineering Data 1993, 38, 446–449.
p/kPa	T/K	x1	y1
101.3	362.19	0.056	0.366
101.3	359.26	0.091	0.448
101.3	356.33	0.189	0.539
101.3	354.89	0.286	0.582
101.3	354.46	0.323	0.6
101.3	354.41	0.331	0.605
101.3	353.59	0.419	0.627
101.3	352.85	0.512	0.666
101.3	352.16	0.62	0.712
101.3	351.74	0.704	0.759
101.3	351.7	0.715	0.764
101.3	351.41	0.798	0.818
101.3	351.37	0.843	0.851
101.3	351.37	0.847	0.854
101.3	351.36	0.849	0.856
101.3	351.34	0.884	0.886
101.3	351.33	0.908	0.907
101.3	351.33	0.922	0.92
ethanol	water	B	Voutsas, E. C.; Pamouktsis, C.; Argyris, D.; Pappa, G. D. Measurements and thermodynamic modeling of the ethanol–water system with emphasis to the azeotropic region. Fluid Phase Equilibria 2011, 308, 135–141.
p/kPa	T/K	x1	y1
32.86	335.16	0.063	0.356
32.86	332.54	0.104	0.463
32.86	330.96	0.15	0.494
32.86	329.26	0.248	0.556
32.86	326.77	0.454	0.662
32.86	326.1	0.581	0.696
32.86	325.89	0.657	0.732
32.86	325.67	0.76	0.792
32.86	325.53	0.839	0.85
32.86	325.51	0.854	0.868
32.86	325.46	0.913	0.913
32.86	325.43	0.931	0.931
32.86	325.42	0.932	0.934
32.86	325.45	0.965	0.963
ethanol	water	C	Paul, R. Study of liquid-vapor equilibrium in improved equilibrium still. Journal of Chemical and Engineering Data 1976, 21, 165–169.
p/kPa	T/K	x1	y1
101.32	369.23	0.015	0.1425
101.32	365.33	0.044	0.2901
101.32	363.58	0.0641	0.369
101.32	359.23	0.1052	0.4552
101.32	356.64	0.1866	0.5171
101.32	355.38	0.2611	0.5589
101.32	354.43	0.3428	0.5901
101.32	353.78	0.4029	0.6085
101.32	353.03	0.4929	0.6454
101.32	352.33	0.583	0.6902
101.32	351.96	0.6423	0.7161
101.32	351.53	0.7396	0.7753
101.32	351.25	0.8949	0.895
ethanol	water	D	Kamihama, N.; Matsuda, H.; Kurihara, K.; Tochigi, K.; Oba, S. Isobaric vapor–liquid equilibria for ethanol+ water+ ethylene glycol and its constituent three binary systems. Journal of Chemical & Engineering Data 2012, 57, 339–344.
p/kPa	T/K	x1	y1
101.3	368.18	0.018	0.18
101.3	360.5	0.079	0.418
101.3	359.7	0.09	0.441
101.3	357.27	0.147	0.51
101.3	355.38	0.244	0.567
101.3	354.55	0.311	0.589
101.3	354.11	0.353	0.604
101.3	353.45	0.425	0.627
101.3	352.96	0.488	0.652
101.3	352.39	0.57	0.688
101.3	352.11	0.616	0.713
101.3	351.82	0.67	0.736
101.3	351.64	0.711	0.76
101.3	351.37	0.802	0.819
101.3	351.3	0.835	0.844
101.3	351.27	0.869	0.873
101.3	351.26	0.901	0.9
101.3	351.26	0.914	0.912
101.3	351.27	0.922	0.92
101.3	351.29	0.94	0.937
101.3	351.35	0.972	0.969
hexane	heptane	A	Wisniak, J.; Magen, E.; Shachar, M.; Zeroni, I.; Reich, R.; Segura, H. Phase equilibria in the systems hexane+ heptane and methyl 1, 1-dimethylethyl ether+ hexane+ heptane. Journal of Chemical & Engineering Data 1997, 42, 458–462.
p/kPa	T/K	x1	y1
94.0	367.4	0.028	0.063
94.0	366.0	0.062	0.136
94.0	364.4	0.103	0.217
94.0	362.4	0.152	0.3
94.0	360.0	0.217	0.403
94.0	357.2	0.301	0.513
94.0	354.6	0.379	0.601
94.0	351.8	0.473	0.689
94.0	348.2	0.602	0.788
94.0	346.5	0.674	0.837
94.0	343.6	0.792	0.904
94.0	341.5	0.887	0.951
94.0	340.5	0.944	0.976
94.0	339.7	0.972	0.988
hexane	heptane	B	Jan, D.-S.; Shiau, H.-Y.; Tsai, F.-N. Vapor-liquid equilibria of n-hexane+ cyclohexane+ n- heptane and the three constituent binary systems at 101.0 kPa. Journal of Chemical and Engineering Data 1994, 39, 438–440.
p/kPa	T/K	x1	y1
101.0	369.45	0.0383	0.0852
101.0	367.18	0.0964	0.1986
101.0	365.5	0.1363	0.2731
101.0	363.52	0.1904	0.36
101.0	361.41	0.2459	0.4407
101.0	359.11	0.3146	0.5258
101.0	356.37	0.3953	0.6236
101.0	355.56	0.4321	0.6534
101.0	353.95	0.4853	0.703
101.0	352.93	0.5123	0.727
101.0	351.94	0.5571	0.7622
101.0	350.27	0.6187	0.8074
101.0	348.72	0.6824	0.8495
101.0	348.13	0.7012	0.8615
101.0	346.66	0.7679	0.8993
101.0	345.55	0.816	0.924
101.0	343.74	0.8991	0.9637
benzene	toluene	A	Li, H.; Han, M.; Gao, X.; Li, X. Isobaric vapor–liquid equilibrium for binary system of cinnamaldehyde+ benzaldehyde at 10, 20 and 30 kPa. Fluid Phase Equilibria 2014, 364, 62–66.
p/kPa	T/K	x1	y1
101.33	379.14	0.1061	0.2203
101.33	374.56	0.2219	0.4062
101.33	370.97	0.3214	0.5357
101.33	367.78	0.4162	0.6393
101.33	365.36	0.4942	0.711
101.33	363.37	0.5659	0.7661
101.33	360.86	0.6604	0.8318
101.33	359.32	0.7223	0.8671
101.33	357.63	0.7921	0.9075
101.33	355.94	0.8716	0.9457
101.33	354.16	0.9552	0.9834
benzene	toluene	B	Rollet, A.; Elkaim, G.; Toledano, P.; Senez, M. Les Equilibres Liquide-Vapeur Du Systeme Binaire Benzenetoluene. Comptes Rendus Hebdomadaires Des Seances De L Academie Des Sciences 1956, 242, 2560–2563.
p/kPa	T/K	x1	y1
101.32	381.49	0.05	0.1084
101.32	379.35	0.1	0.2057
101.32	375.36	0.2	0.3723
101.32	371.74	0.3	0.5084
101.32	368.42	0.4	0.6206
101.32	365.37	0.5	0.7137
101.32	362.56	0.6	0.7916
101.32	359.96	0.7	0.8571
101.32	357.55	0.8	0.9125
101.32	355.31	0.9	0.9597
101.32	354.25	0.95	0.9806
benzene	toluene	C	Heertjes, P. Determination of Vapor-Liquid Equilibria of Binary Mixtures. Chem. Process Eng. (London) 1960, 41, 385–387.
p/kPa	T/K	x1	y1
101.0	381.88	0.042	0.089
101.0	381.55	0.047	0.104
101.0	377.99	0.132	0.257
101.0	376.12	0.183	0.334
101.0	374.64	0.219	0.395
101.0	370.88	0.325	0.53
101.0	368.13	0.407	0.619
101.0	365.88	0.483	0.688
101.0	363.88	0.551	0.742
101.0	361.75	0.628	0.8
101.0	359.53	0.712	0.853
101.0	357.22	0.81	0.911
101.0	355.11	0.9	0.958
101.0	355.04	0.904	0.96
101.0	354.3	0.941	0.973
benzene	toluene	D	Michishita, T.; Arai, Y.; Saito, S. Vapor-liquid equilibria of hydrocarbons at atmospheric pressure. Kagaku Kogaku 1971, 35, 111–116.
p/kPa	T/K	x1	y1
101.3	381.82	0.052	0.11
101.3	380.32	0.083	0.172
101.3	379.02	0.119	0.238
101.3	378.22	0.141	0.274
101.3	377.02	0.173	0.322
101.3	375.92	0.194	0.36
101.3	374.62	0.224	0.402
101.3	373.72	0.253	0.434
101.3	372.12	0.299	0.501
101.3	371.42	0.314	0.523
101.3	369.73	0.366	0.581
101.3	367.83	0.433	0.643
101.3	365.83	0.502	0.706
101.3	363.83	0.571	0.761
101.3	362.23	0.621	0.801
101.3	360.23	0.705	0.853
101.3	358.43	0.769	0.889
101.3	357.33	0.82	0.919
101.3	356.23	0.879	0.946
101.3	354.93	0.931	0.968
101.3	354.43	0.961	0.983
heptane	toluene	A	Steinhauser, H. H.; White, R. R. Vapor-liquid equilibria data for ternary mixtures: methyl ethyl keton-n-heptane-toluene system. Industrial & Engineering Chemistry 1949, 41, 2912– 2920.
p/kPa	T/K	x1	y1
101.0	383.88	0.025	0.048
101.0	381.73	0.062	0.107
101.0	379.93	0.129	0.205
101.0	378.78	0.185	0.275
101.0	377.92	0.235	0.333
101.0	377.62	0.25	0.349
101.0	376.95	0.286	0.396
101.0	376.07	0.354	0.454
101.0	375.37	0.412	0.504
101.0	374.9	0.448	0.541
101.0	374.84	0.455	0.54
101.0	374.47	0.497	0.577
101.0	373.82	0.568	0.637
101.0	373.72	0.58	0.647
101.0	372.85	0.692	0.742
101.0	372.02	0.843	0.864
101.0	371.62	0.94	0.948
101.0	371.52	0.975	0.976
101.0	371.45	0.994	0.993
heptane	toluene	B	Garner, F.; Hall, R. Vapor-Liquid Equilibria of C7-Hydrocarbon-furfural Systems I. Binary and Ternary Data for the System Methylcyclohexane-furfural. J. Inst. Pet 1955, 41, 1–18.
p/kPa	T/K	x1	y1
101.0	381.13	0.1	0.161
101.0	379.03	0.2	0.291
101.0	377.32	0.3	0.401
101.0	375.92	0.4	0.497
101.0	374.72	0.5	0.583
101.0	373.82	0.6	0.666
101.0	373.02	0.7	0.75
101.0	372.32	0.8	0.827
101.0	371.92	0.9	0.911
heptane	toluene	C	Vilcu, R.; Cenuse, Z. Thermodynamic excess functions in liquid-vapor equilibriqin n-heptane- toluene system. Rev. Roum. Chim 1972, 17, 367–377.
p/kPa	T/K	x1	y1
101.0	382.8	0.035	0.058
101.0	382.04	0.071	0.114
101.0	381.04	0.108	0.1596
101.0	379.76	0.146	0.2046
101.0	378.88	0.1915	0.2648
101.0	378.28	0.235	0.3154
101.0	377.86	0.28	0.389
101.0	376.46	0.326	0.4138
101.0	376.14	0.3745	0.4715
101.0	375.55	0.4175	0.5158
101.0	375.14	0.472	0.5734
101.0	374.41	0.525	0.6073
101.0	373.99	0.5775	0.645
101.0	373.52	0.6325	0.6874
101.0	373.12	0.6915	0.7475
101.0	373.09	0.748	0.778
101.0	372.4	0.809	0.8297
101.0	371.97	0.8775	0.8882
101.0	371.57	0.9426	0.9526
heptane	toluene	D	Katayama, H.; Watanabe, I. Isobaric vapor-liquid equilibriums of the n-heptane-toluene system at subatmospheric pressures. Journal of Chemical and Engineering Data 1980, 25, 107– 110.
p/kPa	T/K	x1	y1
6.67	309.04	0.007	0.019
6.67	308.84	0.039	0.087
6.67	306.84	0.078	0.171
6.67	305.54	0.148	0.283
6.67	306.04	0.177	0.235
6.67	304.14	0.257	0.396
6.67	303.24	0.339	0.474
6.67	302.34	0.458	0.577
6.67	301.14	0.596	0.684
6.67	301.04	0.65	0.716
6.67	300.44	0.81	0.845
6.67	300.24	0.813	0.845
6.67	300.14	0.84	0.863
6.67	299.94	0.941	0.95
heptane	toluene	E	Sieg, L. Vapor-liquid equilibria in binary systems of hydrocarbons of various types. Chem. Ing. Tech 1950, 22, 322–326.
p/kPa	T/K	x1	y1
101.0	382.23	0.062	0.11
101.0	381.25	0.093	0.151
101.0	380.73	0.137	0.213
101.0	380.03	0.17	0.259
101.0	379.21	0.185	0.277
101.0	378.53	0.223	0.318
101.0	378.93	0.228	0.323
101.0	377.55	0.284	0.381
101.0	376.25	0.316	0.411
101.0	376.22	0.403	0.49
101.0	374.8	0.497	0.572
101.0	374.72	0.522	0.599
101.0	374.37	0.534	0.61
101.0	373.82	0.605	0.671
101.0	373.22	0.684	0.732
101.0	373.12	0.686	0.733
101.0	372.77	0.745	0.775
101.0	372.62	0.762	0.794
101.0	372.29	0.82	0.843
101.0	371.99	0.874	0.887
101.0	371.92	0.881	0.898
101.0	371.77	0.928	0.936
cyclopentanol	cyclopentyl formate	A	Sommer, T.; Zapletal, M.; Trejbal, J. Measurements and Correlation of Isobaric Vapor–Liquid Equilibria for the Binary Systems of Cyclohexanol + Cyclohexyl Formate and Cyclopentanol + Cyclopentyl Formate under Various Pressures. Journal of Chemical & Engineering Data 2020, 65, 2291–2299.
p/kPa	T/K	x1	y1
10.02	344.45	0.0490	0.0549
9.90	344.25	0.1002	0.1032
9.97	344.35	0.1600	0.1508
9.96	344.25	0.1748	0.1614
10.02	344.65	0.2218	0.1930
9.99	344.75	0.3306	0.2562
9.92	345.85	0.5418	0.3764
9.94	348.25	0.7155	0.5104
9.97	350.95	0.8544	0.6727
9.91	352.85	0.9271	0.8066
cyclopentanol	cyclopentyl formate	B	Sommer, T.; Zapletal, M.; Trejbal, J. Measurements and Correlation of Isobaric Vapor–Liquid Equilibria for the Binary Systems of Cyclohexanol + Cyclohexyl Formate and Cyclopentanol + Cyclopentyl Formate under Various Pressures. Journal of Chemical & Engineering Data 2020, 65, 2291–2299.
p/kPa	T/K	x1	y1
25.11	367.95	0.0491	0.0590
25.08	367.75	0.1004	0.1130
25.05	367.55	0.1599	0.1676
25.07	367.55	0.2216	0.2172
25.02	367.35	0.2589	0.2436
25.01	367.75	0.3307	0.2938
25.05	368.65	0.5425	0.4269
25.04	370.35	0.7144	0.5747
25.04	372.65	0.8553	0.7321
25.04	374.25	0.9241	0.8485
cyclopentanol	cyclopentyl formate	C	Sommer, T.; Zapletal, M.; Trejbal, J. Measurements and Correlation of Isobaric Vapor–Liquid Equilibria for the Binary Systems of Cyclohexanol + Cyclohexyl Formate and Cyclopentanol + Cyclopentyl Formate under Various Pressures. Journal of Chemical & Engineering Data 2020, 65, 2291–2299.
p/kPa	T/K	x1	y1
39.94	381.45	0.0490	0.0609
39.95	381.15	0.1002	0.1175
39.92	380.85	0.2215	0.2301
40.04	380.65	0.2586	0.2596
40.09	380.75	0.2839	0.2784
39.99	380.85	0.3304	0.3133
39.99	381.45	0.5422	0.4545
40.03	383.15	0.7146	0.6051
39.97	384.75	0.8562	0.7612
40.01	386.15	0.9214	0.8665
cyclohexanol	cyclohexyl formate	A	Sommer, T.; Zapletal, M.; Trejbal, J. Measurements and Correlation of Isobaric Vapor–Liquid Equilibria for the Binary Systems of Cyclohexanol + Cyclohexyl Formate and Cyclopentanol + Cyclopentyl Formate under Various Pressures. Journal of Chemical & Engineering Data 2020, 65, 2291–2299.
p/kPa	T/K	x1	y1
9.95	363.65	0.0771	0.0851
9.97	363.35	0.1450	0.1485
9.95	363.45	0.1982	0.1938
9.99	363.75	0.2681	0.2446
9.95	363.95	0.3343	0.2892
9.96	364.15	0.3858	0.3256
9.92	364.35	0.4564	0.3721
9.93	364.85	0.5281	0.4144
9.92	365.65	0.6261	0.4853
9.92	366.15	0.6998	0.5449
9.91	366.85	0.7586	0.6010
9.95	369.25	0.8826	0.7530
9.98	370.95	0.9437	0.8681
cyclohexanol	cyclohexyl formate	B	Sommer, T.; Zapletal, M.; Trejbal, J. Measurements and Correlation of Isobaric Vapor–Liquid Equilibria for the Binary Systems of Cyclohexanol + Cyclohexyl Formate and Cyclopentanol + Cyclopentyl Formate under Various Pressures. Journal of Chemical & Engineering Data 2020, 65, 2291–2299.
p/kPa	T/K	x1	y1
24.97	388.55	0.0766	0.0913
25.02	388.25	0.1447	0.1613
24.99	388.05	0.2010	0.2127
25.02	387.95	0.2688	0.2717
24.99	388.05	0.3340	0.3241
25.01	388.05	0.3884	0.3655
24.92	388.25	0.4586	0.4179
24.98	388.55	0.5282	0.4678
24.95	389.05	0.6267	0.5444
25.00	389.35	0.6993	0.6031
24.92	390.05	0.7588	0.6622
24.94	391.65	0.8825	0.8020
24.99	392.75	0.9446	0.8976
cyclohexanol	cyclohexyl formate	C	Sommer, T.; Zapletal, M.; Trejbal, J. Measurements and Correlation of Isobaric Vapor–Liquid Equilibria for the Binary Systems of Cyclohexanol + Cyclohexyl Formate and Cyclopentanol + Cyclopentyl Formate under Various Pressures. Journal of Chemical & Engineering Data 2020, 65, 2291–2299.
p/kPa	T/K	x1	y1
39.95	402.65	0.0776	0.0939
39.95	402.25	0.1444	0.1672
39.92	402.05	0.2017	0.2214
39.98	401.75	0.2702	0.2847
39.95	401.75	0.3340	0.3409
39.95	401.65	0.3885	0.3850
39.99	401.75	0.4581	0.4402
39.91	402.05	0.5283	0.4950
39.94	402.35	0.6273	0.5738
39.93	402.65	0.6994	0.6355
39.96	403.35	0.7587	0.6923
40.01	404.65	0.8829	0.8292
39.95	405.35	0.9438	0.9117
methanol	tetrahydrofurane	A	Li, T.; Wang, Q.; Liu, B.; Hu, D.; Zhang, Y.; Muhammad, F.; Yalikun, N. Vapor–Liquid Equilibrium Experiment and Process Simulation Study of Tetrahydrofuran–Methanol Azeotrope Separation from Wastewater Using Ionic Liquid Mixed Solvent. Industrial & Engineering Chemistry Research 2025, 64, 1225–1240.
p/kPa	T/K	x1	y1
58.77	325.15	0.049	0.105
61.47	325.15	0.099	0.18
63.91	325.15	0.15	0.256
65.4	325.15	0.201	0.306
66.47	325.15	0.249	0.344
67.85	325.15	0.299	0.395
68.58	325.15	0.35	0.434
69.13	325.15	0.4	0.476
69.7	325.15	0.45	0.496
70.01	325.15	0.502	0.531
69.94	325.15	0.547	0.559
69.93	325.15	0.6	0.584
69.53	325.15	0.654	0.618
68.96	325.15	0.699	0.663
68.23	325.15	0.752	0.696
67.07	325.15	0.804	0.737
65.6	325.15	0.855	0.793
63.92	325.15	0.895	0.827
61.33	325.15	0.952	0.911
methanol	tetrahydrofurane	B	Li, Q.; Liu, P.; Cao, L.; Wen, F.; Zhang, S.; Wang, B. Vapor–liquid equilibrium for tetrahydrofuran+methanol+tetrafluoroborate-based ionic liquids at 101.3kPa. Fluid Phase Equilibria 2013, 360, 439–444.
p/kPa	T/K	x1	y1
101.3	336.4	0.083	0.166
101.3	336.1	0.102	0.198
101.3	334.1	0.17	0.285
101.3	333.7	0.218	0.311
101.3	333.3	0.289	0.381
101.3	333.0	0.325	0.39
101.3	332.8	0.383	0.431
101.3	332.4	0.482	0.493
101.3	332.4	0.534	0.518
101.3	332.7	0.607	0.567
101.3	333.2	0.691	0.619
101.3	333.5	0.756	0.668
101.3	333.9	0.805	0.716
101.3	334.8	0.863	0.776
101.3	335.5	0.901	0.833
alpha-pinene	limonene	A	Wang, S.; Wei, J.; Xie, H.; Chen, X.; Liang, J. z.; Wei, X.; Huang, J.; Wang, L. Vapor–Liquid Equilibrium of Monoterpene-Sesquiterpene System Containing Resin Acid. Industrial & Engineering Chemistry Research 2024, 63, 4605–4618.
p/kPa	T/K	x1	y1
0.9638	323.15	0.0443	0.1383
1.0518	323.15	0.0904	0.2537
1.1577	323.15	0.1358	0.3466
1.2217	323.15	0.1803	0.4227
1.3154	323.15	0.224	0.4859
1.3831	323.15	0.2699	0.5428
1.4804	323.15	0.3152	0.5921
1.5497	323.15	0.36	0.6348
1.6159	323.15	0.4053	0.6728
1.6979	323.15	0.4501	0.7061
1.7637	323.15	0.4951	0.737
1.8087	323.15	0.54	0.7651
1.8747	323.15	0.585	0.7909
1.9373	323.15	0.6309	0.8167
1.9949	323.15	0.6751	0.8393
2.0489	323.15	0.7211	0.8619
2.0947	323.15	0.761	0.881
2.1669	323.15	0.81	0.9042
2.1884	323.15	0.8331	0.9151
2.2616	323.15	0.9	0.9474
2.3152	323.15	0.9454	0.9704
2.3517	323.15	0.9907	0.9949
alpha-pinene	limonene	B	Farelo, F.; Santos, F.; Serrano, L. Isobaric Vapor-Liquid Equilibrium in Binary Mixtures of R-Pinene, Limonene and 1, 8-Cineole. Can. J. Chem. Eng 1991, 69, 794–799.
p/kPa	T/K	x1	y1
101.32	450.0	0.0207	0.0334
101.32	449.3	0.0517	0.0832
101.32	448.0	0.1063	0.1652
101.32	446.0	0.1914	0.2851
101.32	444.9	0.2399	0.3528
101.32	444.2	0.2761	0.3932
101.32	443.4	0.3149	0.4366
101.32	442.1	0.3653	0.4948
101.32	441.1	0.4221	0.5513
101.32	440.6	0.4359	0.5738
101.32	440.0	0.4626	0.5964
101.32	439.3	0.4999	0.6355
101.32	438.4	0.5383	0.6662
101.32	437.6	0.5699	0.6961
101.32	437.1	0.5941	0.7179
101.32	436.3	0.6334	0.7535
101.32	435.6	0.6721	0.7778
101.32	435.3	0.6869	0.7902
101.32	434.6	0.7197	0.8151
101.32	434.4	0.7222	0.8201
101.32	433.6	0.7639	0.8424
101.32	433.2	0.7795	0.8595
101.32	433.0	0.7906	0.869
101.32	432.5	0.8167	0.887
101.32	431.8	0.8506	0.9055
101.32	431.3	0.8791	0.9237
101.32	430.6	0.9049	0.9469
101.32	430.2	0.9266	0.9572
101.32	429.5	0.9843	0.9905
diethylamine	water	A	Copp, J.; Everett, D. Thermodynamics of binary mixtures containing amines. Discussions of the Faraday Society 1953, 15, 174–188.
p/kPa	T/K	x1	y1
34.0	322.23	0.05	0.665
38.8	322.23	0.1	0.711
44.4	322.23	0.2	0.755
49.73	322.23	0.3	0.792
55.13	322.23	0.4	0.826
60.53	322.23	0.5	0.858
65.79	322.23	0.6	0.887
70.46	322.23	0.7	0.911
74.39	322.23	0.8	0.935
77.86	322.23	0.9	0.958
79.51	322.23	0.95	0.974
diethylamine	water	B	Copp, J.; Everett, D. Thermodynamics of binary mixtures containing amines. Discussions of the Faraday Society 1953, 15, 174–188.
p/kPa	T/K	x1	y1
51.8	329.92	0.05	0.681
58.4	329.92	0.1	0.72
64.73	329.92	0.2	0.753
70.97	329.92	0.3	0.784
77.26	329.92	0.4	0.814
83.53	329.92	0.5	0.843
89.59	329.92	0.6	0.87
94.53	329.92	0.7	0.894
98.72	329.92	0.8	0.917
102.52	329.92	0.9	0.946
104.32	329.92	0.95	0.986
diethylamine	water	C	Frangieh, M.; Bougrine, A.; Tenu, R.; Dhenain, A.; Counioux, J.; Goutaudier, C. Evolution of the liquid–vapor equilibrium properties of several unsymmetrical amines: determination of their binary isobaric diagrams and applications to the distillation. Journal of Chemical & Engineering Data 2013, 58, 576–582.
p/kPa	T/K	x1	y1
101.33	367.0	0.003	0.261
101.33	359.2	0.007	0.455
101.33	351.9	0.017	0.588
101.33	345.6	0.043	0.67
101.33	344.0	0.074	0.7
101.33	343.0	0.116	0.704
101.33	342.0	0.171	0.708
101.33	340.7	0.239	0.723
101.33	338.8	0.331	0.747
101.33	336.0	0.447	0.774
101.33	332.6	0.629	0.837
101.33	330.4	0.758	0.893
formic acid	water	A	Conti, J.; Othmer, D.; RJ, G. Composition of Vapors from Boiling Binary Solutions. Systems Containing Formic Acid, Acetic Acid, Water and Chloroform. Chem. Eng. Data 1960, 5, 301–307.
p/kPa	T/K	x1	y1
101.33	373.52	0.0303309	0.0139978
101.33	374.12	0.0641371	0.0303309
101.33	374.62	0.1041495	0.0497607
101.33	375.12	0.1304062	0.0674663
101.33	375.62	0.1640869	0.088119
101.33	376.42	0.2110669	0.1231146
101.33	376.82	0.2301257	0.1384156
101.33	377.52	0.268548	0.1721833
101.33	378.23	0.3122312	0.2187303
101.33	379.23	0.3837119	0.3045206
101.33	379.73	0.4241579	0.3641368
101.33	380.23	0.4785343	0.4394653
101.33	380.53	0.5467331	0.5361109
101.33	380.43	0.6207313	0.6406917
101.33	379.93	0.6759464	0.7184346
formic acid	water	B	Plewes, A.; Pei, D.; Code, R. Some thermodynamic properties of the system formic acid-water. The Canadian Journal of Chemical Engineering 1959, 37, 121–125.
p/kPa	T/K	x1	y1
101.0	374.12	0.047	0.02
101.0	374.72	0.098	0.047
101.0	375.22	0.156	0.082
101.0	376.52	0.223	0.124
101.0	377.22	0.281	0.174
101.0	378.63	0.37	0.268
101.0	379.13	0.412	0.332
101.0	380.23	0.567	0.552
101.0	380.33	0.573	0.573
101.0	379.53	0.674	0.733
101.0	378.33	0.768	0.839
101.0	378.13	0.792	0.853
101.0	376.92	0.843	0.908
101.0	376.12	0.882	0.944
101.0	375.82	0.901	0.952
101.0	375.62	0.913	0.962
101.0	374.82	0.948	0.978
101.0	374.02	0.962	0.989
formic acid	water	C	Zhong, X.; Huang, Y. Determination and Relating of VLE of Acetic acid-Methanoic Acid- Water System. Chem. Eng 1983, 5, 64–72.
p/kPa	T/K	x1	y1
101.0	373.62	0.027	0.0125
101.0	374.02	0.0631	0.0291
101.0	374.92	0.1036	0.0514
101.0	375.72	0.1493	0.0796
101.0	376.52	0.2146	0.1253
101.0	377.42	0.2792	0.1748
101.0	378.52	0.3484	0.2591
101.0	379.02	0.387	0.2973
101.0	379.77	0.4484	0.3883
101.0	380.27	0.5215	0.4914
101.0	380.42	0.5799	0.5805
101.0	380.27	0.6322	0.6574
101.0	379.94	0.6788	0.7306
101.0	379.37	0.7234	0.7926
101.0	378.44	0.7666	0.8552
101.0	377.27	0.8478	0.9297
101.0	376.07	0.8914	0.9598
101.0	374.87	0.9508	0.9911
formic acid	water	D	Sommer, T.; Trejbal, J.; Kopecký, D. Isobaric and Isothermal Vapor–Liquid Equilibria for the Binary System of Water + Formic Acid at 99.41 kPa, 388.15 K, and 398.15 K. Journal of Chemical & Engineering Data 2016, 61, 3398–3405.
p/kPa	T/K	x1	y1
99.41	376.3	0.103	0.064
99.41	378.8	0.206	0.156
99.41	379.9	0.302	0.256
99.41	380.6	0.41	0.404
99.24	380.6	0.487	0.512
99.24	380.1	0.536	0.594
99.24	378.4	0.678	0.769
99.24	375.5	0.854	0.931
water	acetic acid	A	Ping, L.; Peng, Y.; Mao, J. Vapor-Liquid Equilibria of Acetic Acid-Water-N- Methylpyrrolidone System at 26.67 kPa. J. Chem. Eng. Chin. Univ 2011, 25, 554–558.
p/kPa	T/K	x1	y1
26.67	350.85	0.011	0.0385
26.67	349.05	0.05	0.111
26.67	348.45	0.078	0.153
26.67	346.75	0.148	0.246
26.67	346.35	0.168	0.272
26.67	344.85	0.28	0.391
26.67	343.75	0.389	0.499
26.67	342.95	0.467	0.573
26.67	342.35	0.543	0.647
26.67	342.15	0.56	0.662
26.67	341.25	0.642	0.734
26.67	340.85	0.742	0.816
26.67	340.35	0.842	0.888
26.67	340.15	0.901	0.929
26.67	339.65	0.955	0.969
water	acetic acid	B	Luo, J.; Wu, S.; Sun, Y. Vapor-Liquid Equilibrium of Acetic Acid-Water System Under Magnetic Field. Tianjin Daxue Xuebao 2007, 40, 1300.
p/kPa	T/K	x1	y1
101.0	389.87	0.025	0.053
101.0	387.81	0.075	0.123
101.0	386.19	0.105	0.184
101.0	385.01	0.133	0.236
101.0	383.94	0.172	0.3
101.0	382.86	0.212	0.346
101.0	381.9	0.26	0.391
101.0	381.03	0.301	0.427
101.0	380.09	0.35	0.479
101.0	378.63	0.443	0.573
101.0	377.39	0.524	0.657
101.0	376.56	0.6	0.717
101.0	375.91	0.653	0.767
101.0	374.76	0.78	0.852
101.0	374.47	0.812	0.874
101.0	374.29	0.836	0.888
101.0	374.01	0.883	0.917
101.0	373.92	0.898	0.928
101.0	373.75	0.917	0.941
101.0	373.47	0.962	0.973
101.0	373.39	0.973	0.98
101.0	373.27	0.989	0.992
water	acetic acid	C	Vercher, E.; Vázquez, M. I.; Martínez-Andreu, A. Isobaric vapor- liquid equilibria for water+ acetic acid+ lithium acetate. Journal of Chemical & Engineering Data 2001, 46, 1584–1588.
p/kPa	T/K	x1	y1
100.0	389.55	0.015	0.036
100.0	388.45	0.034	0.076
100.0	387.25	0.06	0.123
100.0	385.95	0.091	0.175
100.0	384.85	0.121	0.221
100.0	383.95	0.149	0.261
100.0	383.25	0.177	0.298
100.0	382.55	0.204	0.331
100.0	381.75	0.242	0.376
100.0	380.95	0.279	0.417
100.0	380.35	0.312	0.452
100.0	379.85	0.341	0.483
100.0	379.35	0.371	0.513
100.0	378.75	0.407	0.55
100.0	378.15	0.45	0.591
100.0	377.65	0.486	0.624
100.0	377.15	0.519	0.654
100.0	376.75	0.556	0.688
100.0	376.25	0.595	0.719
100.0	375.85	0.631	0.748
100.0	375.45	0.667	0.777
100.0	375.05	0.703	0.802
100.0	374.75	0.738	0.83
100.0	374.45	0.774	0.851
100.0	374.15	0.807	0.872
100.0	373.95	0.839	0.894
100.0	373.75	0.868	0.913
100.0	373.55	0.891	0.925
100.0	373.45	0.914	0.942
100.0	373.25	0.935	0.955
100.0	373.15	0.954	0.967
100.0	373.05	0.974	0.981
propane	isobutane	A	Lim, J. S.; Ho, Q. N.; Park, J.-Y.; Lee, B. G. Measurement of Vapor- Liquid Equilibria for the Binary Mixture of Propane (R-290)+ Isobutane (R-600a). Journal of Chemical & Engineering Data 2004, 49, 192–198.
p/kPa	T/K	x1	y1
361.0	293.15	0.115	0.233
440.5	293.15	0.286	0.469
495.0	293.15	0.39	0.586
562.7	293.15	0.514	0.706
608.5	293.15	0.596	0.768
666.0	293.15	0.701	0.845
710.9	293.15	0.78	0.886
754.8	293.15	0.859	0.929
800.9	293.15	0.935	0.97
propane	isobutane	B	Hipkin, H. Experimental vapor-liquid equilibrium data for propane-isobutane. AIChE Journal 1966, 12, 484–487.
p/kPa	T/K	x1	y1
993.0	338.67	0.00047	0.00071
993.0	338.67	0.0012	0.0023
1007.0	338.67	0.0082	0.015
1055.0	338.67	0.0474	0.0849
1151.0	338.67	0.141	0.232
1248.0	338.67	0.217	0.331
1317.0	338.67	0.264	0.386
1551.0	338.67	0.464	0.603
1620.0	338.67	0.509	0.651
1675.0	338.67	0.563	0.681
1737.0	338.67	0.605	0.721
1813.0	338.67	0.654	0.768
1979.0	338.67	0.758	0.843
2124.0	338.67	0.859	0.9064
2241.0	338.67	0.9368	0.961
propane	isobutane	C	Hirata, M.; Suda, S.; Hakuta, T.; Nagahama, K. Light hydrocarbon vapor-liquid equilibria. Mem. Fac. Technol., Tokyo Metrop. Univ 1969, 19, 103–122.
p/kPa	T/K	x1	y1
72.66	249.16	0.0785	0.2086
78.26	249.16	0.1055	0.2655
78.93	249.16	0.1125	0.2816
92.53	249.16	0.2072	0.4536
103.86	249.16	0.2708	0.5376
109.32	249.16	0.3186	0.5993
112.26	249.16	0.3342	0.6168
118.79	249.16	0.3881	0.6602
121.99	249.16	0.3981	0.6746
126.26	249.16	0.416	0.6854
137.86	249.16	0.4876	0.7477
142.79	249.16	0.5208	0.7688
156.79	249.16	0.6052	0.824
172.65	249.16	0.7115	0.881
191.18	249.16	0.8437	0.9468
197.05	249.16	0.8753	0.9572
oxygen	nitrogen	A	Baba-Ahmed, A.; Guilbot, P.; Richon, D. New equipment using a static analytic method for the study of vapour–liquid equilibria at temperatures down to 77 K. Fluid phase equilibria 1999, 166, 225–236.
p/kPa	T/K	x1	y1
741.0	100.11	0.091	0.041
733.0	100.11	0.103	0.047
720.0	100.11	0.127	0.059
689.0	100.11	0.19	0.087
614.0	100.11	0.325	0.164
614.0	100.11	0.328	0.161
550.0	100.11	0.455	0.244
494.0	100.11	0.567	0.324
430.0	100.11	0.695	0.442
422.0	100.11	0.709	0.457
384.0	100.11	0.776	0.539
342.0	100.11	0.854	0.655
oxygen	nitrogen	B	Wilson, G. M. Argon-oxygen-nitrogen three-component system experimental vapor-liquid equilibrium data. International Advances in Cryogenic Engineering 1965, 192–208.
p/kPa	T/K	x1	y1
1824.0	114.34	0.029	0.0178
1824.0	114.89	0.0717	0.0424
1824.0	116.01	0.1549	0.1034
1824.0	116.01	0.1574	0.0911
1824.0	116.01	0.1601	0.1006
1824.0	117.67	0.273	0.1778
1824.0	117.67	0.288	0.1824
1824.0	120.39	0.468	0.3345
1824.0	122.61	0.5977	0.46
1824.0	124.83	0.7216	0.5832
1824.0	124.83	0.7235	0.5904
1824.0	126.56	0.8041	0.6957
1824.0	128.78	0.9127	0.8573
1824.0	128.78	0.9148	0.8488
palmitic acid	stearic acid	A	Falleiro, R. M. M.; Meirelles, A. J.; Krähenbühl, M. A. Experimental determination of the (vapor+ liquid) equilibrium data of binary mixtures of fatty acids by differential scanning calorimetry. The Journal of Chemical Thermodynamics 2010, 42, 70–77.
p/kPa	T/K	x1	y1
6.67	542.9	0.1002	0.1601
6.67	541.34	0.2001	0.2869
6.67	539.06	0.3001	0.4394
6.67	536.68	0.4001	0.58
6.67	533.77	0.5001	0.6858
6.67	532.16	0.5998	0.7642
6.67	528.09	0.7999	0.9016
6.67	525.91	0.9	0.9607
ethyl formate	hexane	A	Ortega, J.; Espiau, F.; Dieppa, R. Measurement and correlation of isobaric vapour–liquid equilibrium data and excess properties of ethyl methanoate with alkanes (hexane to decane). Fluid phase equilibria 2004, 215, 175–186.
p/kPa	T/K	x1	y1
101.3	340.89	0.0073	0.0386
101.3	339.55	0.0173	0.0864
101.3	338.35	0.0281	0.1314
101.3	337.08	0.0382	0.1692
101.3	335.65	0.0574	0.2195
101.3	334.3	0.0787	0.2692
101.3	333.02	0.1082	0.3165
101.3	331.16	0.1452	0.3709
101.3	330.23	0.1654	0.3971
101.3	329.36	0.1869	0.4229
101.3	327.77	0.2355	0.4748
101.3	327.11	0.2556	0.4909
101.3	326.64	0.2757	0.5054
101.3	326.62	0.2779	0.5089
101.3	326.11	0.2991	0.5243
101.3	325.66	0.3232	0.5407
101.3	325.21	0.3556	0.5586
101.3	324.86	0.3806	0.5716
101.3	324.62	0.4134	0.5808
101.3	324.28	0.4466	0.6001
101.3	324.01	0.478	0.6132
101.3	323.79	0.5099	0.6272
101.3	323.6	0.5487	0.6405
101.3	323.47	0.574	0.6521
101.3	323.33	0.6084	0.6655
101.3	323.25	0.642	0.6787
101.3	323.23	0.6778	0.6926
101.3	323.21	0.7092	0.7087
101.3	323.25	0.7442	0.7255
101.3	323.34	0.7744	0.7423
101.3	323.5	0.8048	0.7626
101.3	323.71	0.8345	0.7833
101.3	324.02	0.8629	0.8077
101.3	324.38	0.89	0.8351
101.3	324.82	0.9186	0.8654
101.3	325.35	0.9442	0.9024
101.3	325.94	0.972	0.9473
101.3	326.84	0.9904	0.9809
101.3	327.08	0.9955	0.9903
ethyl formate	heptane	A	Ortega, J.; Espiau, F.; Dieppa, R. Measurement and correlation of isobaric vapour–liquid equilibrium data and excess properties of ethyl methanoate with alkanes (hexane to decane). Fluid phase equilibria 2004, 215, 175–186.
p/kPa	T/K	x1	y1
101.3	368.0	0.0114	0.0998
101.3	365.65	0.0203	0.161
101.3	363.03	0.033	0.2419
101.3	361.3	0.0436	0.29
101.3	358.4	0.0621	0.3656
101.3	355.8	0.0789	0.4216
101.3	353.01	0.1005	0.4842
101.3	350.0	0.1246	0.539
101.3	348.85	0.1341	0.5539
101.3	347.55	0.1459	0.5764
101.3	345.8	0.1636	0.6074
101.3	344.08	0.1835	0.6379
101.3	342.54	0.202	0.6612
101.3	340.96	0.2246	0.6885
101.3	339.39	0.2605	0.715
101.3	337.85	0.2934	0.737
101.3	336.42	0.3202	0.7529
101.3	335.19	0.3558	0.772
101.3	334.26	0.407	0.7844
101.3	333.13	0.4532	0.8011
101.3	332.14	0.5206	0.8169
101.3	331.32	0.5668	0.8285
101.3	330.67	0.5904	0.8391
101.3	330.05	0.63	0.8509
101.3	329.48	0.6695	0.8609
101.3	329.03	0.7119	0.8717
101.3	328.56	0.7682	0.8833
101.3	328.19	0.8075	0.8952
101.3	327.86	0.8444	0.9086
101.3	327.59	0.8809	0.9238
101.3	327.36	0.9182	0.9417
101.3	327.25	0.9446	0.9586
101.3	327.21	0.9669	0.9729
101.3	327.19	0.9838	0.985
ethyl formate	oktane	A	Ortega, J.; Espiau, F.; Dieppa, R. Measurement and correlation of isobaric vapour–liquid equilibrium data and excess properties of ethyl methanoate with alkanes (hexane to decane). Fluid phase equilibria 2004, 215, 175–186.
p/kPa	T/K	x1	y1
101.3	391.18	0.0191	0.1986
101.3	387.25	0.0281	0.289
101.3	380.95	0.0445	0.4123
101.3	375.8	0.0604	0.4987
101.3	369.54	0.0851	0.6027
101.3	363.94	0.1138	0.6764
101.3	358.93	0.1466	0.7342
101.3	354.6	0.1788	0.7787
101.3	351.21	0.2117	0.8085
101.3	347.67	0.2474	0.8366
101.3	345.21	0.2859	0.8554
101.3	342.51	0.3227	0.8742
101.3	340.24	0.3752	0.8883
101.3	338.46	0.4023	0.8992
101.3	336.92	0.4475	0.9075
101.3	336.22	0.4675	0.9114
101.3	335.16	0.505	0.9173
101.3	334.37	0.5228	0.9215
101.3	333.82	0.5537	0.925
101.3	333.35	0.5782	0.9276
101.3	333.09	0.5862	0.9291
101.3	332.64	0.6051	0.9324
101.3	332.11	0.6199	0.935
101.3	332.21	0.6264	0.9365
101.3	331.43	0.6424	0.9394
101.3	331.17	0.653	0.9411
101.3	330.79	0.6692	0.9431
101.3	330.17	0.6878	0.947
101.3	330.03	0.6965	0.9478
101.3	329.38	0.7348	0.9524
101.3	328.89	0.7615	0.9561
101.3	328.57	0.8139	0.9638
101.3	328.54	0.8433	0.9685
101.3	328.4	0.8813	0.9749
101.3	328.27	0.9154	0.9806
101.3	328.15	0.9304	0.9832
101.3	328.06	0.959	0.9888
101.3	328.03	0.9752	0.9915
ethyl formate	nonane	A	Ortega, J.; Espiau, F.; Dieppa, R. Measurement and correlation of isobaric vapour–liquid equilibrium data and excess properties of ethyl methanoate with alkanes (hexane to decane). Fluid phase equilibria 2004, 215, 175–186.
p/kPa	T/K	x1	y1
101.3	419.03	0.0058	0.1103
101.3	415.15	0.0111	0.2023
101.3	409.2	0.0194	0.3308
101.3	401.08	0.0328	0.4778
101.3	386.5	0.0623	0.6808
101.3	383.5	0.0706	0.7119
101.3	377.9	0.0871	0.7663
101.3	372.95	0.105	0.8055
101.3	368.05	0.1245	0.8379
101.3	362.6	0.1528	0.87
101.3	357.43	0.1804	0.894
101.3	352.87	0.2135	0.914
101.3	348.62	0.2637	0.9313
101.3	344.46	0.3053	0.9441
101.3	341.2	0.3673	0.9538
101.3	338.7	0.4154	0.9604
101.3	337.17	0.4667	0.9645
101.3	335.44	0.5243	0.9682
101.3	334.08	0.5832	0.9715
101.3	333.2	0.6438	0.974
101.3	332.26	0.697	0.9764
101.3	331.7	0.7314	0.9783
101.3	330.95	0.7807	0.9803
101.3	330.34	0.8209	0.9823
101.3	329.64	0.8585	0.9849
101.3	329.07	0.898	0.9876
101.3	328.54	0.9274	0.9899
101.3	328.13	0.9492	0.9923
101.3	327.77	0.9667	0.9945
101.3	327.51	0.9777	0.9961
101.3	327.17	0.9898	0.9984
ethyl formate	dekane	A	Ortega, J.; Espiau, F.; Dieppa, R. Measurement and correlation of isobaric vapour–liquid equilibrium data and excess properties of ethyl methanoate with alkanes (hexane to decane). Fluid phase equilibria 2004, 215, 175–186.
p/kPa	T/K	x1	y1
101.3	440.92	0.0082	0.1345
101.3	434.46	0.0159	0.2606
101.3	423.12	0.0329	0.4649
101.3	408.1	0.0565	0.6523
101.3	397.93	0.0748	0.7549
101.3	393.52	0.0839	0.7876
101.3	387.61	0.0964	0.8303
101.3	376.55	0.1268	0.8889
101.3	369.02	0.1515	0.9199
101.3	362.86	0.1793	0.9393
101.3	356.87	0.2096	0.954
101.3	351.57	0.2526	0.9647
101.3	346.91	0.294	0.9721
101.3	343.46	0.3391	0.9769
101.3	339.87	0.41	0.9809
101.3	337.55	0.4653	0.9837
101.3	335.73	0.5356	0.9857
101.3	334.36	0.5924	0.9869
101.3	333.32	0.6417	0.988
101.3	332.51	0.6919	0.989
101.3	331.89	0.7342	0.9899
101.3	331.12	0.7714	0.991
101.3	330.58	0.8074	0.9919
101.3	329.89	0.8415	0.9926
101.3	329.26	0.8835	0.9935
101.3	328.76	0.9158	0.9944
101.3	327.84	0.9422	0.9963
formaldehyde	isoprenol	A	Dyga, M.; Keller, A.; Hasse, H. Vapor–Liquid Equilibria and Chemical Equilibria in the System (Formaldehyde + Water + Isoprenol). Industrial & Engineering Chemistry Research 2021, 60, 4471–4483.
p/kPa	T/K	x1	y1
32.6	373.1	0.0768	0.0599
31.9	373.1	0.1583	0.143
31.8	373.1	0.19	0.1819
31.5	373.1	0.217	0.206
31.1	373.2	0.2709	0.2691
31.1	373.2	0.2927	0.2871
31.0	373.1	0.3357	0.3492
30.8	373.2	0.3399	0.3521
31.4	373.2	0.39	0.4242
formaldehyde	isoprenol	B	Dyga, M.; Keller, A.; Hasse, H. Vapor–Liquid Equilibria and Chemical Equilibria in the System (Formaldehyde + Water + Isoprenol). Industrial & Engineering Chemistry Research 2021, 60, 4471–4483.
p/kPa	T/K	x1	y1
70.1	393.2	0.0482	0.0432
71.3	393.1	0.0579	0.0527
70.5	393.2	0.0808	0.0825
74.4	393.1	0.0915	0.0938
70.4	393.1	0.0938	0.0935
71.1	393.1	0.1694	0.1767
70.1	393.1	0.1782	0.1957
73.9	393.1	0.1843	0.2088
71.2	393.2	0.1931	0.2098
71.3	393.2	0.199	0.2179
72.1	393.2	0.2918	0.3415
75.0	393.1	0.3672	0.4715
76.1	393.1	0.3712	0.4599
80.9	393.2	0.4086	0.5222
